# Supplementary material for: Gas burner experiments conducted in modern residential style structures
Source: Data Brief. 2021 Nov 23;39:107624. doi: 10.1016/j.dib.2021.107624 (PMC8637480; doi:10.1016/j.dib.2021.107624)
Supplement: Supplementary file 1 [file mmc1.zip]

Archive with 7 entries (7 files):
- dib-logo.eps
- dib.sty
- DiB_colonial_alt.pdf
- DiB_ranch_alt.pdf
- elsarticle.cls
- elsevier-logo.eps
- elsevier-logo.pdf
