# Supplementary material for: Gas burner experiments conducted in modern residential style structures
Source: Data Brief. 2021 Nov 23;39:107624. doi: 10.1016/j.dib.2021.107624 (PMC8637480; doi:10.1016/j.dib.2021.107624)
Supplement: Supplementary file 1 [file mmc1.zip › dib.sty]

%%
%% This is file `dib.sty',
%% generated with the docstrip utility.
%%
%% Copyright 2020 Elsevier Ltd
%% 
%% This file is part of the 'Elsarticle Bundle'.
%% -------------------------------------------
%% 
%% It may be distributed under the conditions of the LaTeX Project Public
%% License, either version 1.2 of this license or (at your option) any
%% later version.  The latest version of this license is in
%%    http://www.latex-project.org/lppl.txt
%% and version 1.2 or later is part of all distributions of LaTeX
%% version 1999/12/01 or later.
%% 
%%
%% $Id: dib.sty 181 2020-06-15 05:15:03Z rishi $
%%
 \def\RCSfile{dib}%
 \def\RCSversion{0.1}%
 \def\RCSdate{2020/06/15}%
 \def\@shortjnl{\relax} 
 \def\@journal{Displays}
 \def\@company{Elsevier Inc.}
 \def\@issn{2352-3409}
 \def\@shortjid{dib}
\NeedsTeXFormat{LaTeX2e}[1995/12/01]

\@ifclassloaded{elsarticle}
{\typeout{elsarticle.cls is loaded...}}
{\errmessage{This package will work only with 
  elsarticle.cls. So please load elsarticle.cls 
  and try.}}
  
\@ifpackageloaded{hyperref}{}
   {\def\href#1#2{#2}}  
  
\AtBeginDocument{\@twosidetrue\@mparswitchtrue}

\def\@verso{}
\gdef\verso#1{\gdef\@verso{#1}}

\gdef\baselinestretch{1}%
\gdef\belowabstractskip{10pt}%

 \RequirePackage{geometry}
 \geometry{twoside,
  paperwidth=165mm,
  paperheight=240mm,
  textheight=528.815pt,
  textwidth=381.98pt,
  inner=15.125mm,
  outer=15.125mm,
  top=59.5pt,
%  bottom=49pt,
  bottom=92pt,
  headheight=12pt,
  headsep=12pt,
  footskip=16pt,
  footnotesep=24pt plus 2pt minus 6pt,
  columnsep=18pt
 }
 \global\let\bibfont=\footnotesize
 \global\bibsep=0pt
 \input{fleqn.clo}
%\ifpreprint
%\else
%   \global\@twocolumntrue
%\fi

%For 5Ges title footnote style (full textwidth footnotes)
\RequirePackage{stfloats}%
\RequirePackage{etoolbox}%
\RequirePackage[bottom]{footmisc}%

%%footnote
\def\dblcolfootnote{\@ifnextchar[\@xdblcolfootnote{\stepcounter\@mpfn
     \protected@xdef\@thefnmark{\thempfn}%
     \@footnotemark\@dblcolfootnotetext}}
     
\def\@xdblcolfootnote[#1]{%
   \begingroup
     \csname c@\@mpfn\endcsname #1\relax
     \unrestored@protected@xdef\@thefnmark{\thempfn}%
   \endgroup
   \@footnotemark\@dblcolfootnotetext}

\def\dblcolfootnotetext{%
     \@ifnextchar [\@xdblcolfootnotenext
       {\protected@xdef\@thefnmark{\thempfn}%
    \@dblcolfootnotetext}}
\def\@xdblcolfootnotenext[#1]{%
  \begingroup
     \csname c@\@mpfn\endcsname #1\relax
     \unrestored@protected@xdef\@thefnmark{\thempfn}%
  \endgroup
  \@dblcolfootnotetext}

\newinsert\dblcolfootins
\skip\dblcolfootins=\skip\footins % space added when footnote is present
\count\dblcolfootins=1000 % footnote magnification factor (1 to 1)
\dimen\dblcolfootins=8in % maximum footnotes per page

\newcommand\@dblcolfootnotetext[1]{%
      \insert\dblcolfootins{%
        \ifFN@setspace
          \let\baselinestretch\FN@baselinestretch
        \fi
        \reset@font\footnotesize
        \interlinepenalty\interfootnotelinepenalty
        \splittopskip\footnotesep
        \splitmaxdepth \dp\strutbox
        \floatingpenalty\@MM
        \hsize\textwidth
        \@parboxrestore
        \protected@edef\@currentlabel{%
          \csname p@footnote\endcsname\@thefnmark
        }%
        \color@begingroup
          \@makefntext{%
            \rule\z@\footnotesep
            \ignorespaces#1\@finalstrut\strutbox
          }%
        \color@endgroup
      }%
      \FN@mf@prepare
    }%
    
\newif\if@elsdblcolfootinsdone\@elsdblcolfootinsdonefalse

\patchcmd{\@outputdblcol}{\@combinedblfloats}
    {\@combinedblfloats%
       \ifvoid\dblcolfootins%
       \else%
         \@tempdima=\dimexpr(\ht\dblcolfootins + %
                     \skip\dblcolfootins)%
         \immediate\write\@auxout{%
            \string\gdef\string\dblcolfnht{\the\@tempdima}}%
         \setbox\@outputbox \vbox {%
           \boxmaxdepth \@maxdepth
           \unvbox \@outputbox
          \vskip \skip\dblcolfootins
           \color@begingroup
             \normalcolor
             \footnoterule
             \unvbox \dblcolfootins
           \color@endgroup
           }%
       \fi
    }
    {}{}

\AtBeginDocument{%
  \let\savedefaultfootnote\footnote%
  \let\savedefaultfootnotetext\footnotetext%
  \if@twocolumn%
    \global\let\footnote\dblcolfootnote%
    \global\let\footnotetext\dblcolfootnotetext%
  \fi%
}

\AtBeginDocument{%
  \@ifundefined{dblcolfnht}%
   {\gdef\dblcolfnht{0pt}}%
   {}%
  \advance\textheight by -\dblcolfnht}

\long\def\elsputbox(#1)(#2)[#3]#4{%
       \unitlength=1mm%
       \fboxsep=-\fboxrule%
       \fboxrule0pt%
       \fboxsep0pt%
       \ifvmode\leavevmode\fi\smash{\put(#1)%
       {\makebox(#2)[#3]{\fbox{#4}}}}}
       
\long\def\elsptputbox(#1)(#2)[#3]#4{%
       \unitlength=1pt%
       \fboxsep=-\fboxrule%
       \fboxrule0pt%
       \fboxsep0pt%
       \ifvmode\leavevmode\fi\smash{\put(#1)%
       {\makebox(#2)[#3]{\fbox{#4}}}}}

\usepackage{multirow}
\usepackage{color}

\definecolor{gray10}{gray}{.9}

\AtBeginDocument{
\def\elsarticletitlealign{flushleft}
}

%%
\def\snm#1{\textcolor{red}{#1}}

\def\tnotemark[#1]{\@for\mytmark:=#1\do{%
       \@ifundefined{X@\mytmark}%
          {\expandafter\def\csname X@\mytmark\endcsname{0}}%
          {}%
       \expandafter\ifcase\csname X@\mytmark\endcsname\or$^{\star}$\or
       $^{,\star\star}$\fi
    }%
}

\def\elstitleheaderwidth{\textwidth}%165mm
\def\titleboxawidth{109.9mm}
\def\elsjnllogowidth{20mm}
\def\titleblocksep{4mm}%
\def\titlegrayboxwidth{84.6mm}
\def\titlegrayboxheight{22.75mm}
\def\elsjnllogoheight{20mm}
\def\elstitleboxcolor{gray10}
\def\ScienceDirect{\href{http://www.sciencedirect.com}{ScienceDirect}}
\if@twocolumn%
  \def\abovestmtitleheaderskip{-16pt}%
\else%
  \def\abovestmtitleheaderskip{-28pt}%
\fi%
\def\crossmarkskip{25mm}
\def\jnllogo{dib-logo}
\def\elslogo{elsevier-logo}
\def\jnlurl#1{\gdef\@jnlurl{#1}}
\gdef\@jnlurl{www.elsevier.com/locate/dib}

\def\elstitleheadboxa#1#2#3{%
    \minipage[b][][t]{#1}%
     \hrule width #1 height 0.3pt%
     \vspace*{6pt}%
       {\raisebox{0pt}{\includegraphics%
          {\elslogo}\hspace*{\titleblocksep}}}%
     \colorbox{\elstitleboxcolor}{%     
       \parbox[b][#2]{#3}{\elstitlejnldetails}}%
   \endminipage%
}

\@ifpackageloaded{charissil}%
       {\gdef\@elsctslstskip{20pt}}%
       {\gdef\@elsctslstskip{18pt}}%

\def\elstitlejnldetails{%
    \minipage[b][23mm][b]{\titlegrayboxwidth}%
       \centering%
       \parbox[b]{\titlegrayboxwidth}{%       
       \centering%\sffamily%
       \fontsize{8pt}{9.6pt}\fontseries{m}\selectfont%       
       Contents lists available at \ScienceDirect}\\[\@elsctslstskip]%
       {\fontsize{14pt}{18pt}\selectfont%
        \@journal%
       }\\[15pt]%
       \parbox[b]{\titlegrayboxwidth}%
       {\centering\sffamily\fontsize{8.5pt}{9.6pt}\fontseries{m}\selectfont%       
       journal homepage:~%
       \href{http://\@jnlurl}{\@jnlurl}%
       \vspace*{0pt}%
       }%
      \endminipage}

\def\elsjnllogoboxb#1#2{%
  \minipage[b][#2][b]{#1}%
      {\fboxrule=0.2pt\fboxsep=0pt{%
        \includegraphics[width=20mm,height=20mm]{\jnllogo}}%
        \vspace*{5pt}%
      }%
  \endminipage}

\@ifpackageloaded{charissil}%  
    {\def\titleheaderfont{\fontsize{6.5pt}{6.5pt}\selectfont}}
    {\def\titleheaderfont{\fontsize{8pt}{8pt}\selectfont}}
  
\def\stmtitleheader{\noindent\unskip\ignorespaces%
  \vspace*{18pt}%
  \@tempdima=\dimexpr(\textheight+24pt+\dblcolfnht)
  \elsptputbox(-3,-\strip@pt\@tempdima)(0,0)[lt]{
      \vbox{\hsize=\textwidth%
      \noindent\footnotesize%
      http://dx.doi.org/10.1016/j.dib.xxxx.xx.xxx\\
      \elsarthistorybox\\%
      \@issn/\,\textcopyright\ \the\year\ 
      The\ Author(s).\ Published\ by\ 
      \@company
      }
  }%                        
  {\parskip=0pt%
   \parindent=0pt%
   \vspace*{\abovestmtitleheaderskip}%
   \minipage[t][][t]{\elstitleheaderwidth}%
   \par\vspace*{9pt}%
   \elstitleheadboxa{\titleboxawidth}%
     {\titlegrayboxheight}{\titlegrayboxwidth}%
     \hspace*{\dimexpr(\titleblocksep-0.3pt)}%
   \elsjnllogoboxb{\elsjnllogowidth}{\elsjnllogoheight}%
   \par\vspace*{-3pt}%   
   \rule{\textwidth}{3pt}%   
   \vspace*{18pt}%
   \endminipage%
  }%
}  

\long\def\getSpaceLeft{%\global\@twocolumnfalse%
   \global\setbox0=\vbox{\hsize=\textwidth%   
    \par\vspace*{12pt}%
    \MaketitleBox%
    \MakeabstractBox}%
   \global\setbox1=\vbox{\hsize=\textwidth
    \let\footnotetext\FNtext
    \printFirstPageNotes%
    }%
    \xdef\noteheight{\the\ht1}%
    \xdef\titleheight{\the\ht0}%
    \@tempdima=\vsize
    \advance\@tempdima-\noteheight
    \advance\@tempdima-1\baselineskip
    \xdef\savefpageheight{\the\@tempdima}%    
    \setbox2=\vbox{\titlespancalculator{\titleheight}%
                  {\savefpageheight}{\textheight}{0}}%
}

%%Maketitle for dib
  \if@twocolumn
    \def\maketitle{%
      \iflongmktitle\getSpaceLeft
         \ifdim\noteheight>0pt%
			      \advance\@tempdima-1.35\baselineskip
         \fi%
         \setcounter{cnote}{0}%         
         \setcounter{tnote}{0}%
         \setcounter{fnote}{0}%
         \global\setbox\els@boxa=\vsplit0 to \@tempdima
         \box\els@boxa%
         \printFirstPageNotes%                  
         \par\resetTitleCounters
         \thispagestyle{pprintTitle}%
         \ifnum\savetitlepagespan>1\relax%
            \myfor{2}{\savetitlepagespan}{%
            \global\setbox\els@boxb=\vsplit0 to \textheight%\@tempdima              
            \twocolumn[\unvbox\els@boxb]}
         \else%
         \fi%       
         \twocolumn[\unvbox0]%
      \else
         \twocolumn[\vspace*{10pt}\finalMaketitle]\printFirstPageNotes
      \fi
     \gdef\thefootnote{\arabic{footnote}}%
     \ifpreprint%
        \global\advance\baselineskip by 6pt%
     \fi%
     }%
  \else
     \def\maketitle{%
        \iflongmktitle\getSpaceLeft
           \ifdim\noteheight>0pt%
			        \advance\@tempdima-1.35\baselineskip
           \fi%
           \setcounter{cnote}{0}%
           \setcounter{tnote}{0}%           
           \setcounter{fnote}{0}%           
           \global\setbox\els@boxa=\vsplit0 to \@tempdima
           \printFirstPageNotes%                      
           \unvbox\els@boxa%
           \par\resetTitleCounters
           \thispagestyle{pprintTitle}%           
           \ifnum\savetitlepagespan>1\relax%
              \myfor{2}{\savetitlepagespan}{%
              \global\setbox\els@boxb=\vsplit0 to \textheight%\@tempdima              
              \unvbox\els@boxb}
           \else%
           \fi%              
           \unvbox0%
        \else
          \finalMaketitle\printFirstPageNotes
        \fi
        \gdef\thefootnote{\arabic{footnote}}%
        \ifpreprint%
           \global\advance\baselineskip by 6pt%
        \fi%
        }%
  \fi%

%% Title page header
\def\ps@REVIPTitle{%
  \def\@oddhead{%
    %\stmtitleheader
   {\titleheaderfont%
   \hfil\@journal\ (\the\year)\hfil}%    
    }%
  \let\@evenhead\@empty
  \def\@oddfoot{%
      \ifpreprint%
        \ifnopreprintline\relax\else%
          \elsptputbox(0,-36)(0,0)[tl]{%
             Preprint submitted to \ifx\@journal\@empty%
               Elsevier%
           \else\@journal\fi\hfill\@date}%
        \fi%
      \fi%
      \global\advance\textheight by \dimexpr(37.5pt+\dblcolfnht)%
      \global\let\footnote\savedefaultfootnote%
      \global\let\footnotetext\savedefaultfootnotetext%      
  }
  \let\@evenfoot\@oddfoot
}

\let\ps@pprintTitle\ps@REVIPTitle

\def\ps@headings{%
   \def\@evenhead{{\titleheaderfont\rlap{\thepage}%
      \hfill{\itshape\@verso~/~\@journal\ (\the\year)}\hfill\mbox{}}%
   }
   \def\@oddhead{{\titleheaderfont\mbox{}%
      \hfill{\itshape\@verso~/~\@journal\ (\the\year)}\hfill\llap{\thepage}
      }%
   }
   \def\@oddfoot{%
     {%\titleheaderfont\hfill\lower6pt\vbox{\centering\thepage}\hfill
     }%
   }%
   \let\@evenfoot\@oddfoot%
}

% Header for other than title page.
\pagestyle{headings}

% History info
\let\@received\@empty
\let\@finalform\@empty
\let\@accepted\@empty
\let\@availableonline\@empty
\let\@communicated\@empty
\def\received#1{\gdef\@received{#1}}
\def\finalform#1{\gdef\@finalform{#1}}
\def\accepted#1{\gdef\@accepted{#1}}
\def\availableonline#1{\gdef\@availableonline{#1}}
\def\communicated#1{\gdef\@communicated{#1}}

\def\receivedhead{Received}
\def\acceptedhead{Accepted}
\def\finalformhead{Received in final form}
\def\availableonlinehead{Available online}
\def\communicatedhead{Communicated by}

\gdef\elsarthistorybox{{
    \ifx\@received\@empty\relax
    \else
    \receivedhead~\@received;\space 
    \fi
    \ifx\@finalform\@empty\relax
    \else
    \finalformhead~\@finalform;\space 
    \fi
    \ifx\@accepted\@empty\relax
    \else
    \acceptedhead~\@accepted;\space 
    \fi
    \ifx\@availableonline\@empty\relax
    \else
    \availableonlinehead~\@availableonline
    \fi
}}

% Article info
\def\articleinfobox{%
    \parbox[t]{.25\textwidth}{%
    \vspace*{0pt}%
%    \hrule%        
%    \vspace*{6pt}%    
    \elsabsfont%
%    \fontsize{8pt}{10pt}\selectfont%
%    \textit{Article history}:\\
%    \ifx\@received\@empty\relax
%    \else
%    \receivedhead~\@received\\
%    \fi
%    \ifx\@finalform\@empty\relax
%    \else
%    \finalformhead~\@finalform\\
%    \fi
%    \ifx\@accepted\@empty\relax
%    \else
%    \acceptedhead~\@accepted\\
%    \fi
%    \ifx\@availableonline\@empty\relax
%    \else
%    \availableonlinehead~\@availableonline
%    \fi
    \ifx\@communicated\@empty\relax%
    \mbox{}\\[-2pt]%
    \else%
      \par%
      \vspace*{6pt}%
      \communicatedhead~\@communicated%
      \vspace*{6pt}%
      \hrule width 0.285\textwidth%
    \fi%
    \vspace*{0.4pc}%
    \unhbox\keybox}
}

% Preprint Maketitle
\long\def\pprintMaketitle{\MaketitleBox}%


% Maketitle 
\def\elsauthorfont{\fontsize{10.5pt}{12pt}\selectfont}%
\def\@@author[#1]#2{\g@addto@macro\elsauthors{\elsauthorfont%
    \def\baselinestretch{1}%
    \authorsep#2\unskip\textsuperscript{%#1%
      \@for\@@affmark:=#1\do{%
       \edef\affnum{\@ifundefined{X@\@@affmark}{1}{\elsRef{\@@affmark}}}%
     \unskip\sep\affnum\let\sep=,}%
      \ifx\@fnmark\@empty\else\unskip\sep\@fnmark\let\sep=,\fi
      \ifx\@corref\@empty\else\unskip\sep\@corref\let\sep=,\fi
      }%
    \def\authorsep{\unskip,\space}%
    \global\let\sep\@empty\global\let\@corref\@empty
    \global\let\@fnmark\@empty}%
    \@eadauthor={#2}%
    \g@addto@macro\useauthors{#2; }%
}

\def\@author#1{\g@addto@macro\elsauthors{\elsauthorfont%%
    \def\baselinestretch{1}%
    \upshape\authorsep#1\unskip\textsuperscript{%
      \ifx\@fnmark\@empty\else\unskip\sep\@fnmark\let\sep=,\fi
      \ifx\@corref\@empty\else\unskip\sep\@corref\let\sep=,\fi
      }%
    \def\authorsep{\unskip,\space}%
    \global\let\@fnmark\@empty
    \global\let\@corref\@empty    \global\let\sep\@empty}%
    \@eadauthor={#1}%
    \g@addto@macro\useauthors{#1; }%
}

\gdef\@dochead{\phantom{DocHeadp}}
\def\dochead#1{\gdef\@dochead{#1}}
\def\docheadfont{\fontsize{10.5pt}{10.5pt}\selectfont}

\long\def\MaketitleBox{%
  \resetTitleCounters
  \vspace*{-27pt}\stmtitleheader%
  \def\baselinestretch{1}%
  \begin{\elsarticletitlealign}%
   \def\baselinestretch{1}%
   \vspace*{-6pt}%
   {\docheadfont\@dochead}\par%
   \vspace*{4pt}%
%    \vspace*{7.5pc}
    \Large\@title\par\vskip12pt
    \normalsize%
  \ifdoubleblind
%    \vspace*{2pc}
  \else
    \elsauthors\par\vskip6pt
    {\footnotesize\itshape\elsaddress}\par\vskip12pt
  \fi
\vspace*{-\baselineskip}%
  \end{\elsarticletitlealign}%
%  \vspace*{2pc}
%  \printFirstPageNotes%
}

\long\def\MakeabstractBox{%
\@tempdima=.335\textwidth%
\elsptputbox(-\strip@pt\@tempdima,0)(0,0)[tl]{\MakeartinfoBox}%
{%
\leftskip=\@tempdima%
\rule{.665\textwidth}{.2pt}\\[10pt]%\vskip10pt
    \noindent\begin{tabular*}{.665\textwidth}{@{}l@{}p{.665\textwidth}}
%     \hspace*{7pt}&A~B~S~T~R~A~C~T\\[8pt]
  \multicolumn{2}{@{}l@{}}{A~B~S~T~R~A~C~T}\\[8pt]
    \hline\\[-8pt]
    \end{tabular*}
    \par\noindent%
    \unvbox\absbox%
    \mbox{}\\[\belowabstractskip]%\rule{.665\textwidth}{.2pt}%\vskip10pt%    
    \noindent\hrule%
    \if@twocolumn%
      \vspace*{24pt}%
    \fi%    
}    
}

\long\def\MakeartinfoBox{%
\vtop{\hsize=.285\textwidth%
\noindent\rule{.285\textwidth}{.2pt}\\[10pt]%\vskip10pt%
 \noindent\begin{tabular*}{.285\textwidth}{@{}l@{}p{.285\textwidth}}
%   \hspace*{7pt}&A~R~T~I~C~L~E~~I~N~F~O\\[8pt]%
   \multicolumn{2}{@{}l@{}}{A~R~T~I~C~L~E\mbox{~~~}I~N~F~O}\\[8pt]
   \hline\\[-8pt]%
 \end{tabular*}%
 \par%
\noindent\articleinfobox\\[3pt]%\hrule
}
}

\long\def\finalMaketitle{%
  \resetTitleCounters
  \def\baselinestretch{1}%
   \MaketitleBox%
   \MakeabstractBox%
   \thispagestyle{REVIPTitle}%
  \gdef\thefootnote{\arabic{footnote}}%
  }

 
\def\printFirstPageNotes{%
  \def\snm##1{##1}%
  \iflongmktitle
   \let\columnwidth=\textwidth\fi
  \ifdoubleblind
  \else
  \ifx\@tnotes\@empty\else\@tnotes\fi
  \ifx\@nonumnotes\@empty\else\@nonumnotes\fi
  \ifx\@cornotes\@empty\else\@cornotes\fi
  \ifx\@elseads\@empty\relax\else
   \let\thefootnote\relax
   \footnotetext{\ifnum\theead=1\relax
      \textit{e-mail:\space}\else
      \textit{e-mail:\space}\fi
     \@elseads}\fi
  \ifx\@elsuads\@empty\relax\else
   \let\thefootnote\relax
   \footnotetext{\textit{URL:\space}%
     \@elsuads}\fi   
 \fi
  \ifx\@fnotes\@empty\else\@fnotes\fi
  \iflongmktitle\if@twocolumn
   \let\columnwidth=\Columnwidth\fi\fi
}

% Abstract
\@ifpackageloaded{charissil}%
  {\def\elsabsfont{\fontsize{7.2pt}{9.6}\selectfont}}%
  {\def\elsabsfont{}}%

\renewenvironment{abstract}{%
  \global\setbox\absbox=\vtop\bgroup%
  \hsize=\textwidth%
  \leftskip=.335\textwidth%%
  \bgroup\elsabsfont%  
  \noindent\unskip\ignorespaces%
%  \hskip-1pt%
  }
 {%\mbox{}\newline%
  % \mbox{~}\hfill\copyright~\the\year\ %
  % Elsevier~B. V.~All~rights~reserved.
  \vspace*{-\baselineskip}%
  \egroup\egroup%
 }%


% Keyword
\def\keyword{%
  \def\sep{\newline}%
  %\def\sep{\unskip\ignorespaces,\space}%
%  \def\MSC{\@ifnextchar[{\@MSC}{\@MSC[2000]}}%
%  \def\@MSC[##1]{\leavevmode\hbox {\it ##1~MSC:}\newline}%
%  \def\@MSC[##1]{\leavevmode\hbox {\it ##1~MSC:}~}%
%  \def\JEL{\newline\leavevmode\hbox {\it JEL:\space}}%
  \def\KWD{%
%   \vspace*{10pt}\newline
   \leavevmode\hbox {\it Keywords:}\newline}%
%   {\it Keywords:}~}%
  \global\setbox\keybox=\hbox\bgroup\hsize=.3\textwidth%
  \fontsize{8pt}{10pt}\selectfont%
  \parskip\z@%
  \noindent%
  \ignorespaces}
\def\endkeyword{\egroup}

%% Other customization

% Enumerate leve 2 item label
\def\labelenumii{\labelenumi.\arabic{enumii}}

% Figure Caption lable name
\def\figurename{Fig.}

\long\def\@makecaption#1#2{%
  \vskip\abovecaptionskip\footnotesize\bfseries
  \sbox\@tempboxa{#1.~{\mdseries#2}}%
  \ifdim \wd\@tempboxa >\hsize
    #1.~{\mdseries#2}\par
  \else
    \global \@minipagefalse
    \hb@xt@\hsize{\hfil\box\@tempboxa\hfil}%
  \fi
  \vskip\belowcaptionskip}

%\AtBeginDocument{\ifpreprint
%  \advance\baselineskip by 6pt
%\fi}

\def\TM{$^{\rm TM}$}
